# Supplementary material for: Evaluation of the MyFertiCoach Lifestyle App for Subfertile Couples: Single-Center Evaluation of Augmented Standard Care
Source: JMIR Form Res. 2025 Mar 10;9:e64239. doi: 10.2196/64239 (PMC11933746; doi:10.2196/64239)
Supplement: Multimedia Appendix 1 [file formative_v9i1e64239_app1.zip]

Archive with 37 entries (37 files):
- S1 Age distribution for those eligible for the study.png
- S2 Distirbution of real time per questionnaire time.png
- S3 Distribution of real time per calculated questionnaire time.png
- S4 Distribution of real time per questionnaire time.png
- S5 Followup by education.png
- S6 How would you grade MyFertiCoach.png
- S7 Number and percentage of RS score responders per time-point and number of active modules.png
- S8 Percentage followup by partner.png
- S9 Percentage filled in.png
- S10 Percentage of questionnaire returns.png
- S11 Percentage of responders per questionnaire.png
- S12 Response at T=0 per questionnaire as a function of age.png
- S13 Scores across questionnaires for those with and without one follow-up measurement.png
- S14 Scores per questionnaire, per time-point and per timing method.png
- S15 Survival questionnaire response.png
- S16 TRS Score for those with and without one follow-up measurement.png
- S17 Alcohol Model Selection.png
- S18 BMI Model Selection.png
- S19 Exercise Model Selection.png
- S19 Joint Model TRS.png
- S20 LAST Model Selection.png
- S21 PDR Model Selection.png
- S22 Smoking Model Selection.png
- S23 TRS Model Selection.png
- S24 Secondary Outcomes Correlation Matrix Across.png
- S25 Secondary Outcomes Correlation Matrix of Time.png
- S26 JointModel Activity.png
- S27 Joint Model Alcohol.png
- S28 Joint Model Smoking.png
- S29 BMI_JointModel.png
- S30 Joint Model PDR.png
- S31 Missing pattern analysis Alcohol.png
- S32 Missing pattern analysis Distress.png
- S33 Missing pattern analysis PDR.png
- S34 Missing pattern analysis BMI.png
- S35 Missing pattern analysis Smoking.png
- S36 Missing pattern analysis TRS.png
